# Supplementary material for: From Composition to Acceptance: Linking Nutritional, Structural and Sensory Attributes in Clean-Label Breads
Source: Foods. 2026 Mar 2;15(5):831. doi: 10.3390/foods15050831 (PMC12984663; doi:10.3390/foods15050831)
Supplement: Supplementary file 1 [file foods-15-00831-s001.zip]

Archive with 1 entries (1 files):
- foods-4133178-supplementary.pdf
